# Supplementary material for: Restricting Colorectal Cancer Cell Metabolism with Metformin: An Integrated Transcriptomics Study
Source: Cancers (Basel). 2024 May 29;16(11):2055. doi: 10.3390/cancers16112055 (PMC11171104; doi:10.3390/cancers16112055)
Supplement: Supplementary file 1 [file cancers-16-02055-s001.zip]

Archive with 12 entries (12 files):
- Supp Figure S1.pdf
- Supp Figure S2.pdf
- Supp Figure S3.pdf
- Supp Figure S4 - Full Immunoblots.pdf
- Supplementary Figures Legends.pdf
- Supplementary Table S1.xlsx
- Supplementary Table S2.xlsx
- Supplementary Table S3.xlsx
- Supplementary Table S4.xlsx
- Supplementary Table S5.xlsx
- Supplementary Table S6.xlsx
- Supplementary Table S7.xlsx
