# Supplementary material for: Restricting Colorectal Cancer Cell Metabolism with Metformin: An Integrated Transcriptomics Study
Source: Cancers (Basel). 2024 May 29;16(11):2055. doi: 10.3390/cancers16112055 (PMC11171104; doi:10.3390/cancers16112055)
Supplement: Supplementary file 1 [file cancers-16-02055-s001.zip › Supplementary Table S1.xlsx]

## Sheet: Sheet1
miRNA ID	baseMean	log2FoldChange	padj			Differentially expressed miRNAs associated with 2.5 mM metformin treatment of HCT116 cells and compared with control medium.
hsa-miR-208a-3p	73.3137	5.82723	1.06e-09
hsa-miR-3929	38.6126	4.53944	2.76e-14
hsa-miR-4745-5p	50.082	2.10424	0.000695
hsa-miR-505-5p	52.037	1.78444	0.002752
hsa-miR-4697-3p	62.5134	2.01915	4.04e-06
hsa-miR-6777-3p	55.1854	1.74001	0.002464
hsa-miR-3605-5p	89.6593	2.44312	7.21e-06
hsa-miR-205-5p	59.8077	1.22811	0.00221
hsa-miR-556-3p	31.3862	-1.64359	0.021145
hsa-miR-590-5p	30.793	-1.77153	0.00756
hsa-miR-3127-5p	73.4903	1.35624	0.003219
hsa-miR-4521	32.2007	-3.04475	5.47e-05
hsa-miR-153-5p	38.8598	-1.03091	0.035757
hsa-miR-34a-3p	39.0399	-1.29475	0.023571
hsa-miR-760	83.4802	1.14324	0.009027
hsa-miR-937-3p	171.568	2.39981	0.000137
hsa-miR-181b-3p	51.4407	-1.32179	0.008122
hsa-miR-200c-5p	52.9466	-1.80796	0.002993
hsa-miR-2110	148.234	1.69629	3.21e-05
hsa-miR-195-5p	63.9411	-1.06542	0.010257
hsa-miR-92a-1-5p	144.345	1.44668	0.00987
hsa-miR-3605-3p	270.55	2.72002	4.76e-08
hsa-miR-573	66.8086	-1.48428	0.012844
hsa-miR-10399-5p	61.0303	-2.01691	0.022256
hsa-miR-940	63.9395	-1.60369	0.000542
hsa-miR-2116-3p	239.048	2.13005	4.09e-05
hsa-miR-328-3p	152.998	0.95395	0.011753
hsa-miR-3613-5p	80.5462	-1.88519	0.003957
hsa-miR-33a-5p	88.2914	-1.24428	0.002825
hsa-let-7a-2-3p	99.8308	-1.13423	0.005802
hsa-miR-766-3p	102.509	-1.53796	0.017428
hsa-miR-1247-3p	217.293	1.29304	0.027556
hsa-miR-653-5p	111.815	-1.26225	0.001066
hsa-miR-142-5p	126.222	-1.32279	0.000813
hsa-miR-4746-5p	243.327	1.06466	0.007982
hsa-miR-1255a	275.009	1.35442	0.002451
hsa-miR-1247-5p	284.534	1.36378	0.000903
hsa-miR-326	143.012	-1.15424	0.001776
hsa-miR-26a-2-3p	127.174	-1.72075	1.28e-05
hsa-miR-32-3p	135.999	-1.70072	0.000667
hsa-miR-589-3p	393.998	1.64094	4.45e-09
hsa-miR-330-3p	318.899	0.95983	0.001748
hsa-miR-27b-5p	188.197	-1.02853	0.001147
hsa-miR-15b-3p	176.809	-1.37977	0.032711
hsa-miR-548e-3p	200.063	-0.95306	0.01193
hsa-miR-185-5p	217.083	-1.0792	0.051289
hsa-miR-1910-5p	1559.82	3.07735	8.85e-06
hsa-miR-26b-3p	623.263	1.2266	0.008106
hsa-miR-7-1-3p	330.321	-1.04282	0.005812
hsa-miR-590-3p	369.063	-1.0791	0.049151
hsa-miR-222-5p	376.897	-1.10616	0.001789
hsa-miR-1468-5p	767.482	1.05943	0.005627
hsa-miR-132-3p	774.672	0.94739	0.008842
hsa-miR-374a-5p	509.125	-1.13161	0.012742
hsa-miR-342-3p	1217.36	1.0454	0.028227
hsa-miR-671-3p	1461.69	1.22974	0.003889
hsa-miR-744-5p	4402.89	2.73273	7.43e-06
hsa-miR-31-3p	1074.74	-1.83449	0.000187
hsa-miR-877-5p	6264.57	3.10131	3.89e-05
hsa-miR-106b-5p	1597.86	-1.01234	0.004034
hsa-miR-34a-5p	1769.19	-1.27267	0.019499
hsa-miR-149-5p	3489.96	1.20604	0.002663
hsa-miR-374a-3p	1842.56	-1.19731	0.008495
hsa-miR-340-5p	3419.49	-1.11461	0.00365
hsa-miR-345-5p	4666.6	-1.19411	0.000124
hsa-miR-100-3p	5020.65	-1.36659	0.000205
hsa-miR-429	5424.28	-1.20078	0.002644
hsa-miR-92a-3p	28256.4	1.33214	3.9e-07
hsa-miR-222-3p	158962	1.13135	0.000223
