# Supplementary material for: Restricting Colorectal Cancer Cell Metabolism with Metformin: An Integrated Transcriptomics Study
Source: Cancers (Basel). 2024 May 29;16(11):2055. doi: 10.3390/cancers16112055 (PMC11171104; doi:10.3390/cancers16112055)
Supplement: Supplementary file 1 [file cancers-16-02055-s001.zip › Supplementary Table S2.xlsx]

## Sheet: Sheet1
Gene_name	baseMean	log2FoldChange	padj			Differentially expressed protein-coding genes associated with 2.5 mM metformin treatment of HCT116 cells and compared with control medium.
ATOH8	46.9721	-3.3	6.99e-16
ID4	32.0962	-2.2	5.15e-07
SDPR	30.3519	-1.9	2.02e-05
SAMD15	40.7427	-2.3	4.86e-08
DHRS2	48.5215	-2.4	4.73e-10
TSNAXIP1	32.2679	-1.8	5.4e-05
ELF5	51.8641	-2.5	9.14e-11
STC1	40.2068	-2	3.46e-06
CXCR4	38.753	-1.9	3.39e-06
ACTRT3	40.8446	-2	2.09e-06
TMEM232	33.2394	-1.6	0.000327
SEPP1	63.2906	-2.4	3.93e-11
STS	39.7873	-1.6	7.16e-05
GATM	46.927	-1.9	3.62e-06
LRRIQ3	40.4575	-1.7	7.19e-05
PNMA2	57.7964	-2.1	9.56e-09
CCDC148	40.1638	-1.5	0.00033
ZBBX	43.7832	-1.6	0.000102
AFAP1L2	47.0358	-1.7	2.08e-05
ZNF280A	54.5424	-1.9	6.67e-07
PIH1D2	40.6602	-1.4	0.001079
ANKRD62	36.5452	-1.1	0.011513
TTLL6	38.7656	-1.2	0.003465
HLA-DOA	44.9336	-1.5	0.000178
VMAC	37.6833	-1.2	0.006119
BHMG1	37.7246	-1.2	0.006339
ZCCHC12	65.0182	-2.1	8.79e-09
FSIP1	37.5778	-1.1	0.013252
KRT222	39.65	-1.2	0.005234
ESR2	39.2056	-1.1	0.007889
HFM1	42.0231	-1.2	0.00501
DFNB59	45.8608	-1.4	0.000659
RIMKLB	52.0848	-1.6	3.47e-05
RORC	37.3425	-1	0.034869
TSPAN7	40.7069	-1.1	0.016574
DNAJC28	55.4685	-1.7	8.87e-06
RCBTB2	117.555	-2.8	9.16e-21
KRBA2	38.3681	-1	0.025165
SPARCL1	71.8569	-2	3.25e-08
RAB36	44.3916	-1.2	0.004744
C1orf228	42.087	-1	0.016675
STON1	49.3154	-1.3	0.001339
C14orf169	55.8429	-1.5	7.19e-05
SH2D1B	61.1691	-1.6	1.23e-05
ZNF396	66.5653	-1.7	1.24e-06
ZNF747	43.8499	-1	0.019388
CCT6B	48.1952	-1.1	0.006566
HSPA2	49.439	-1.2	0.00218
SLC6A20	43.1089	-1	0.025689
KLF8	45.5342	-1	0.014823
ZNF350	47.8346	-1.1	0.006118
KRT20	52.0393	-1.3	0.001088
DCDC1	56.9871	-1.4	0.000178
CALML4	45.3802	-1	0.015794
NRGN	49.6182	-1.1	0.005189
FMO5	52.3976	-1.2	0.002583
LHX2	60.7428	-1.4	0.000185
PRF1	63.8624	-1.5	7.88e-05
ZBED6CL	68.2873	-1.6	3.91e-06
CSPG5	48.7071	-1	0.011871
KLRC4	55.9975	-1.3	0.000843
SPTSSB	84.4864	-2	2.85e-09
SERTAD4	87.7924	-2	3.45e-10
ATRNL1	49.2232	-1	0.016559
ZC3H12B	51.0185	-1.1	0.008435
ZMAT1	51.4681	-1.1	0.008603
SLC9A9	51.2761	-1	0.009782
TTPA	52.8235	-1.1	0.005457
IDNK	53.5461	-1.1	0.00622
NOV	73.6911	-1.7	9.49e-07
SLC2A9	53.2463	-1.1	0.006739
SKIDA1	56.5025	-1.2	0.002196
ZNF132	64.6025	-1.3	0.00029
ZNF688	52.6138	-1	0.010503
IKZF2	64.6814	-1.4	0.000137
ZNF425	74.4798	-1.6	3.98e-06
KLRC4-KLRK1	72.9903	-1.5	2e-05
FSTL5	92.2241	-1.9	2.84e-09
AMDHD1	81.3703	-1.7	6.44e-07
SP110	59.9153	-1.1	0.003996
TTC30A	105.698	-2.1	1.41e-11
APOBEC3G	109.284	-2.1	1.23e-11
APITD1	63.9066	-1.1	0.002955
ANK1	71.6022	-1.3	0.00013
ASB9	73.4256	-1.4	5.45e-05
NME5	75.0603	-1.4	5.79e-05
AKAP3	106.631	-2	4.73e-11
MRAP2	70.5653	-1.2	0.000668
TSPAN10	63.9612	-1.1	0.003242
TNFRSF19	78.755	-1.4	2.71e-05
LRRIQ1	80.6531	-1.5	1.09e-05
ZNF214	105.701	-2	5.6e-10
S100A5	66.6521	-1.1	0.001873
STXBP5L	73.3012	-1.3	0.000208
SYK	103.922	-1.9	2.18e-10
NCAM1	89.3237	-1.6	2.95e-07
FOXP2	63.4436	-1	0.008302
C1QL3	87.6064	-1.5	2.08e-06
PPM1N	104.8	-1.8	2.81e-09
LBHD1	68.3213	-1	0.00388
SLC46A3	72.914	-1.2	0.000934
PCDHAC1	76.7288	-1.3	0.000181
CTSO	79.8559	-1.3	0.000104
SDR16C5	65.7587	-1	0.010675
LFNG	88.8196	-1.5	3.09e-06
SELL	83.292	-1.4	3.48e-05
CNPY4	81.3889	-1.3	0.00011
AMDHD2	78.0469	-1.2	0.001724
SMAD9	99.2355	-1.6	2.39e-07
NAT1	116.178	-1.8	4.09e-09
RASGRF1	76.0304	-1	0.003093
FAAP24	73.6117	-1	0.007179
SAMD11	93.1009	-1.4	1.05e-05
FBLN2	24.2003	2.3	8.11e-07
INSL3	30.9615	1.1	0.020986
CHN2	81.0629	-1.2	0.00058
MAP1A	82.9866	-1.2	0.00042
CLDN2	129.353	-2	5.51e-12
FSD1	189.911	-2.6	3.84e-24
SIDT1	24.6447	2	7.84e-06
RRAD	32.3698	1	0.041669
DNAH6	110.814	-1.7	2.5e-08
ZBED1	76.6414	-1	0.003986
MDH1B	154.66	-2.2	1.37e-16
KCNQ4	33.5221	1	0.02482
PADI3	94.2983	-1.3	3.87e-05
DZANK1	107.882	-1.5	6.12e-07
KLRC3	88.3134	-1.1	0.000721
BST2	96.0108	-1.3	6.75e-05
DRD1	96.8035	-1.3	4.83e-05
ISPD	213.13	-2.6	4.38e-26
RAPGEF4	32.0371	1.4	0.001218
SPTLC3	34.0845	1.2	0.013655
NEURL1	35.4177	1.2	0.006637
GPR137C	93.6271	-1.1	0.000401
KLHL32	96.3183	-1.2	0.000302
HYAL3	95.2674	-1.2	0.000786
PIK3R3	105.198	-1.3	9.35e-06
ZNF287	27.7921	2.6	6.95e-09
NEK11	89.4476	-1	0.002524
SLC9A2	107.037	-1.3	2.46e-05
SERPINA10	37.0519	1	0.024694
TMEM170B	122.355	-1.6	1.54e-07
SLC38A7	101.351	-1.2	0.000709
NOG	33.9479	1.7	0.000139
ABHD1	39.4465	1	0.029538
MEX3B	96.2612	-1.1	0.000992
EFNA4	151.123	-1.9	9.8e-13
WFDC3	38.3518	1.1	0.015137
LIMD2	93.852	-1	0.003191
C9orf116	109.486	-1.3	0.000121
PHF24	34.0414	1.8	1.68e-05
GATSL3	41.1198	1	0.022067
KIF17	38.6806	1.3	0.003272
GCOM1	40.9299	1	0.017319
TAGAP	41.3151	1	0.020082
MMP11	96.6556	-1	0.002882
KLK5	40.5416	1.2	0.005985
RIBC2	119.713	-1.4	1.77e-06
ALAS2	34.5032	1.7	0.000155
CASC10	113.573	-1.3	1.61e-05
PARK2	40.8801	1.2	0.004506
IKBKE	113.556	-1.2	0.000102
CDHR5	38.3118	1.4	0.001924
ATL1	101.527	-1	0.001288
SNX31	36.812	1.8	1.37e-05
NLRP14	43.0098	1.1	0.010948
SMAD7	104.72	-1.1	0.000772
BHLHE41	41.5275	1.3	0.001281
ABC7-42404400C24.1	45.3834	1	0.020082
WDR63	106.089	-1	0.00125
ABCA8	32.408	2.7	7.46e-10
MUM1L1	219.235	-2.3	9.67e-21
GPR182	38.7253	1.8	1.53e-05
ALK	42.3495	1.3	0.002209
RGL1	132.989	-1.4	1.01e-06
KRT81	41.4728	1.7	3.18e-05
ZBTB8B	113.856	-1	0.001047
RAB15	113.678	-1.1	0.001286
C1QTNF7	39.1673	1.7	0.000111
ACBD7	116.866	-1.1	0.000546
HOMER2	123.204	-1.2	3.28e-05
SLC3A1	49.373	1	0.012936
KCNJ14	48.4528	1.2	0.004353
FAT4	121.044	-1.1	0.000114
FAM132A	41.2032	2.1	3.43e-07
WNT7B	43.0339	1.7	6.3e-05
RAET1L	50.9322	1	0.015576
NAV2	46.396	1.4	0.000323
ZSCAN5A	120.741	-1	0.000415
ASIC4	46.4082	1.5	0.000331
CEP19	150.233	-1.4	2.33e-07
TMED7-TICAM2	47.6566	1.5	0.000202
CNTN2	49.3569	1.3	0.001229
MAGEB17	49.9512	1.1	0.005629
GPM6B	117.395	-1	0.001374
TXK	147.58	-1.4	1.29e-06
SLC10A5	124.387	-1.1	0.000294
GPR15	132.033	-1.2	4.82e-05
CCDC107	51.1782	1.1	0.005919
PRSS37	49.7973	1.1	0.019598
PCDHAC2	128.25	-1.1	0.000359
PRMT6	145.792	-1.4	4.91e-07
DRAXIN	131.728	-1.1	5.4e-05
FXYD3	137.011	-1.2	4.07e-05
MMP28	56.6596	1	0.015049
AC026449.1	52.5788	1.2	0.001584
PBLD	148.127	-1.3	8.89e-07
DNAJC12	125.874	-1	0.000684
KIF5A	130.811	-1.1	0.00027
METTL7A	242.971	-2.2	2.78e-21
CDH17	46.0114	1.9	5.59e-06
IGSF9	152.69	-1.4	6.82e-07
UNC79	48.2487	1.9	2.47e-06
ZNF136	149.247	-1.3	5.39e-06
LCMT2	160.439	-1.4	1.48e-07
JOSD2	128.23	-1	0.006282
ACCS	140.186	-1.1	3.79e-05
CYB561D1	139.839	-1.1	5e-05
AXIN2	178.982	-1.6	4.25e-10
CCDC121	133.916	-1	0.000395
ZNF738	151.662	-1.3	1.08e-05
NFASC	49.1238	1.9	2.06e-06
SLC28A2	57.0209	1.1	0.008162
PRDM16	58.5128	1.1	0.003541
RBM46	50.7601	1.9	1.54e-06
C10orf55	52.894	1.7	1.22e-05
GGT1	60.7902	1	0.017847
RHOBTB2	131.677	-1	0.001479
FAM179B	145.275	-1.1	3.4e-05
BTC	200.849	-1.7	7.73e-13
TNFSF13B	53.3481	1.5	0.000179
RDH16	50.9463	1.8	1.2e-05
SRXN1	64.5333	1	0.009608
PLEKHA4	144.82	-1.1	9.35e-05
ELAC1	183.114	-1.5	1.05e-09
MICALCL	55.7529	1.6	1.63e-05
RAPGEF3	57.5683	1.4	0.00031
PSKH1	144.242	-1	0.00049
GATS	139.64	-1	0.000632
ARL6	184.286	-1.5	4.22e-09
PMEPA1	61.9208	1.3	0.000336
BANK1	145.091	-1	0.000539
IFIT3	168.841	-1.3	1.04e-06
RMDN2	157.538	-1.1	7.8e-05
NMI	155.471	-1	0.000169
CEMIP	155.099	-1.1	0.000104
SLC2A6	156.661	-1.1	8.69e-05
SUN3	65.0153	1.3	0.000431
PKIA	163.843	-1.1	0.000133
AK9	173.806	-1.3	1.88e-06
RNASE1	57.9202	1.7	2.67e-05
MYOM1	71.8238	1	0.008381
MORN2	154.165	-1	0.000352
METTL7B	216.766	-1.6	2.32e-12
FAM111B	419.678	-2.7	2.38e-43
KIAA0825	157.577	-1	0.000155
ZNF572	229.307	-1.7	1.4e-11
DTX4	172.23	-1.2	5.49e-06
HYI	69.1089	1.2	0.000748
DMGDH	66.3735	1.3	0.000357
GPR3	65.0554	1.6	2.04e-05
TMCC2	70.6215	1.1	0.002903
FKBP7	178.728	-1.2	1.25e-06
MYB	195.584	-1.4	3.25e-08
C1S	69.7973	1.2	0.000514
ZNF675	169.461	-1.1	4.54e-05
ZBED1	169.753	-1.1	9.22e-05
EDN1	65.0007	1.6	5.21e-06
ENTPD2	72.9374	1.1	0.002624
KRCC1	299.658	-2.1	6.7e-22
CEP162	311.955	-2.2	1.52e-23
KRT86	58.0045	2.5	2.86e-11
ZNF493	171.85	-1.1	5.75e-05
PPP1R32	71.4088	1.3	0.00014
GPRASP2	201.532	-1.4	1.71e-08
C14orf79	176.102	-1.1	7.67e-05
GALNT9	78.5201	1	0.005729
SGK1	175.74	-1.1	3.55e-05
ZFPM1	80.2031	1	0.006221
ABCA1	236.206	-1.6	7.59e-13
CFAP43	208.057	-1.3	8.72e-08
MYZAP	76.5333	1.2	0.00035
ANKRD20A2	69.3944	1.6	8.01e-06
PLA2G4C	79.9591	1.1	0.001717
SSBP3	188.574	-1.1	4.94e-06
NME1-NME2	76.1718	1.2	0.000981
DHFRL1	192.183	-1.2	2.37e-06
IQCJ-SCHIP1	74.8851	1.3	0.000353
POU6F1	76.1815	1.3	0.000137
NUAK2	78.0204	1.3	0.000302
CREB5	82.0621	1	0.002979
TCTA	180.538	-1	0.000272
KLF15	70.2551	1.9	4.18e-08
WDR31	195.318	-1.1	5.05e-06
KLRD1	76.9814	1.3	0.000743
SAMD9	793.313	-3.4	1.36e-79
RBM44	72.653	1.8	8.3e-07
RMI2	193.523	-1	6.08e-05
ZNF75A	226.641	-1.3	5.08e-09
HMCN1	416.666	-2.4	4.87e-34
C22orf46	273.724	-1.7	4.14e-15
ANGPTL1	85.5803	1	0.01437
RP11-11N7.5	87.9024	1	0.001612
HIST1H2BL	643.669	-3.1	3.38e-55
ZNF585B	188.927	-1	0.000244
FGL2	81.0152	1.2	0.002815
ZNF596	207.002	-1.1	5.72e-06
TSPYL4	208.19	-1.1	6.85e-06
NDRG4	235.927	-1.4	1.49e-08
CPEB2	85.6334	1.2	0.00052
FKBPL	222.447	-1.2	1.85e-07
RGS4	462.808	-2.5	1.75e-34
AP4S1	227.528	-1.3	3.71e-07
ANGPTL4	93.3331	1	0.002414
POTEI	94.6916	1	0.002566
PAPL	88.8231	1.3	0.0001
VWA1	249.761	-1.4	4.21e-08
LONRF2	297.101	-1.7	4.97e-14
HIST1H2BM	885.511	-3.4	3.03e-67
CGNL1	206.573	-1	2.39e-05
NIPSNAP3A	261.417	-1.4	5e-11
DDR2	90.6835	1.3	0.000159
APOBEC3F	210.978	-1	2.71e-05
HIST1H4H	490.595	-2.5	1.58e-32
MEX3A	220.217	-1.1	1e-05
SETMAR	286.402	-1.5	1e-11
ZNF792	214.911	-1	4.25e-05
ZNF469	96.369	1.3	7.66e-05
MECOM	221.958	-1	2.07e-05
CMTM3	227.361	-1	1.68e-05
ZNF341	102.319	1.1	0.000471
ZNF112	281.778	-1.4	1.95e-11
ZNF816	222.597	-1	8.85e-05
BDH2	259.109	-1.3	9.71e-09
SAMD3	98.85	1.2	0.000297
CFAP58	97.6393	1.4	2.05e-05
ZNF860	227.341	-1	4.27e-05
C11orf95	317.976	-1.6	2.35e-15
FRZB	91.4142	1.6	1.6e-05
FAIM	348.008	-1.8	2.72e-19
KRT23	383.791	-2	1.31e-20
MSRB1	234.303	-1	3.02e-05
ZNF552	275.528	-1.4	2.92e-10
WIPF3	99.6205	1.3	5.16e-05
BBS12	229.119	-1	6.37e-05
ATP6V1E2	252.436	-1.1	8.74e-07
TRIM9	110.908	1	0.001315
ARRDC4	489.933	-2.3	1.75e-34
ELMOD1	114.054	1	0.001797
IQGAP2	261.168	-1.2	8.69e-08
FAM200A	313.201	-1.5	6.4e-12
MYD88	333.62	-1.6	2.92e-14
GATA2	284.165	-1.3	1.08e-09
CILP2	115.877	1	0.004429
PDE2A	108.216	1.3	1.51e-05
CPT2	244.13	-1	3.26e-05
PGBD2	284.625	-1.3	2.77e-09
GUCA1B	102.129	1.6	1.12e-07
CLN6	272.563	-1.2	2.84e-07
ALG1	285.498	-1.2	5.18e-08
CCNE2	424.808	-2	5.19e-25
FOXD1	112.422	1.2	7.62e-05
GTF3C6	324.307	-1.4	3.76e-10
IFIT2	327.2	-1.5	6.78e-13
MLKL	250.149	-1	2.47e-05
LMLN	267.361	-1.1	1.15e-06
MOCS3	280.283	-1.2	3.04e-08
SLC37A2	108.568	1.5	1.43e-06
MSS51	116.856	1.1	0.000948
APH1B	275.366	-1.1	6.61e-07
EFCAB11	276.055	-1.1	3.03e-07
AC011043.1	253.722	-1	2.11e-05
COMMD9	381.627	-1.7	4.4e-19
ZSCAN16	262.737	-1	1.31e-05
GBA	312.715	-1.3	1.24e-10
BEST1	114.952	1.3	1.06e-05
PPM1J	121.58	1.1	0.000264
ZNF417	276.525	-1.1	5.51e-07
TMSB15A	408.558	-1.8	4.13e-19
TRIML2	338.509	-1.5	7.96e-13
TEX9	353.155	-1.6	7.02e-14
ARSD	269.172	-1	1.21e-05
KCNQ1	128.884	1	0.001139
DFNB31	121.972	1.3	1.37e-05
ITPKA	121.414	1.2	8.72e-05
TNXB	124.819	1	0.001488
KRT7	122.491	1.4	7.86e-06
CREB3L4	321.014	-1.3	5.59e-10
ZNF594	459.069	-1.9	6.29e-23
IL6R	118.268	1.6	1.38e-07
VGF	120.635	1.5	1.52e-07
VPS33A	310.599	-1.2	2.16e-08
CTGF	110.339	2.1	1.14e-12
CHURC1	508.711	-2	1.62e-28
ADAM20	107.41	1.3	0.008297
HINT2	301.657	-1.1	3.25e-06
BORCS7	409.282	-1.6	3.09e-16
TNFAIP3	130.525	1.3	2.55e-06
ZNF559	391.86	-1.5	9.03e-15
TRMO	319.546	-1.1	9.65e-08
GINS3	375.982	-1.4	9.5e-14
ZNF225	319.284	-1.1	1.38e-07
NFIX	146.858	1	0.000598
CCDC53	298.835	-1	6.41e-06
MGLL	136.369	1.3	3e-06
HOMEZ	308.31	-1	2.25e-06
TSPAN18	149.973	1	0.000462
PIGM	318.344	-1	6.73e-07
ANKRD20A1	136.639	1.3	7.02e-06
DYRK3	308.787	-1	3.89e-06
NKD2	137.714	1.3	9.72e-06
ZNF708	433.213	-1.6	5.85e-18
ZNF480	485.008	-1.8	6.56e-24
FAM122A	316.111	-1	2.06e-06
SLC16A6	371.787	-1.3	7.41e-11
ADAP1	150.228	1	0.000595
TOE1	327.534	-1.1	4.67e-07
ZNF100	331.858	-1.1	1.11e-07
ANKRD20A3	127.868	1.7	4.22e-09
FAM173B	321.643	-1	1.83e-06
IFI6	338.448	-1.1	9e-08
PAM16	137.052	1.5	4.98e-08
C1orf116	153.413	1.1	0.000134
IQCG	327.506	-1	1.14e-06
SAMD13	350.964	-1.1	7.36e-08
SUOX	355.828	-1.1	8.77e-08
PEX11B	361.212	-1.2	1.07e-08
TEX261	363.703	-1.2	2.34e-08
ZNF525	413.845	-1.4	2.25e-14
PXDC1	157.205	1.1	7.58e-05
RASSF2	438.177	-1.5	1.26e-16
RILPL2	352.956	-1.1	3.92e-08
KLRC2	358.307	-1.1	1.4e-07
ADAMTS16	134.145	1.9	7.85e-12
NCOA5	525.535	-1.8	1.27e-23
FBN1	136.739	1.8	8.75e-10
CD24	423.578	-1.4	2.26e-12
SH2D5	147.399	1.5	5.64e-08
CHRNB1	157.125	1.2	1.42e-05
STYK1	377.021	-1.1	2.78e-08
HR	373.291	-1.2	3.01e-08
C12orf4	393.843	-1.3	4.81e-10
WNT7A	118.993	3.6	7.09e-28
CASP6	400.618	-1.3	4.21e-11
PSD4	365.29	-1.1	1.96e-07
FPGT	412.426	-1.3	1.19e-10
CSTA	171.197	1	0.000122
IFIT1	414.115	-1.3	4.58e-11
SPARC	953.485	-2.7	4.23e-61
N4BP3	174.132	1	0.000311
ARID3B	154.982	1.5	1.64e-08
PPP1R13L	168.612	1.1	2.68e-05
CA13	353.727	-1	5.14e-06
ANKRD20A4	155.012	1.4	3.77e-07
CHAC1	171.177	1	0.000794
EID3	155.765	1.4	1.2e-06
ERICH5	361.694	-1	1.84e-06
SYNM	402.127	-1.2	3.22e-09
PIK3AP1	478.512	-1.5	1.7e-16
TOX2	160.471	1.4	2.87e-08
ADAMTS17	168.868	1.1	8.21e-05
HFE	370.885	-1	7.6e-07
TMEM158	152.178	1.8	4.3e-11
CD22	152.279	1.7	1.5e-10
ZBED8	461.797	-1.4	7.68e-15
WDR72	552.176	-1.7	6.2e-21
FAM161A	410.155	-1.1	8.69e-08
YAE1D1	417.17	-1.2	3.45e-10
PTP4A3	167.083	1.4	1.13e-07
SHANK2	180.298	1	4.86e-05
TRIM21	396.344	-1.1	4.79e-08
PHTF1	420.473	-1.2	4.05e-09
MBNL3	564.607	-1.7	1.58e-20
ANGPT2	535.864	-1.6	2.83e-13
ZNF224	395.548	-1	3.77e-07
DYNC2H1	438.231	-1.3	2.51e-09
ZBTB2	414.985	-1.1	1.98e-08
LMF1	183.705	1.1	8.35e-05
ZNF283	395.847	-1	1.26e-06
CLCF1	191.088	1	0.000107
ZNF629	399.3	-1	1.07e-06
CFAP44	503.766	-1.5	1.05e-13
KCNH2	173.514	1.4	8.82e-08
SFXN2	415.128	-1.1	2.11e-08
FAR2	409.274	-1	9.34e-08
EFCAB7	409.806	-1	4.56e-07
SPC25	420.007	-1.1	9.7e-08
EVI5L	194.777	1	3.35e-05
ZNF117	496.447	-1.4	1.6e-12
NRP1	166.491	2	1.1e-13
TMEM98	511.03	-1.4	9.29e-14
C1RL	434.842	-1.1	4.76e-08
ZNF181	448.043	-1.1	1.67e-08
DLGAP4	208.139	1	9.35e-05
ZFP14	509.693	-1.3	2.14e-12
IL15RA	188.741	1.5	7.64e-09
ZNF620	479.237	-1.2	4.94e-11
GINS4	432.668	-1	2.63e-07
C1orf216	513.824	-1.3	2.54e-13
ZNF268	562.543	-1.5	1.55e-16
ZNF765	496.95	-1.2	5.34e-12
PBXIP1	539.797	-1.4	2.23e-13
SPRY1	182.524	1.8	1.11e-12
OSGIN1	211.921	1	0.000217
ZBTB26	447.325	-1	1.19e-06
ZSCAN31	518.829	-1.3	2.33e-12
ARID3A	216.423	1.1	1.9e-05
RBBP9	618.911	-1.6	3.02e-21
FAHD1	459.177	-1	3.01e-08
PRICKLE1	184.535	1.9	2.83e-13
NT5M	192.637	1.6	5.97e-10
KRTAP2-3	159.189	3.4	1.47e-31
TMC7	215.046	1.1	4.94e-06
GFOD1	221.422	1	4.8e-05
IFT81	594.328	-1.5	1.74e-15
MMRN2	204.749	1.4	3.94e-09
MFSD1	500.213	-1.1	3.94e-09
ZNF587B	495.183	-1.1	1.09e-09
SUSD3	221.16	1.1	2.83e-06
NR4A1	216.267	1.3	1.51e-05
RELB	222.526	1.1	1.43e-06
IL12A	182.404	2.4	2.19e-20
ZNF512	665.728	-1.6	3.67e-20
ZBTB18	226.778	1.1	1.56e-06
KIAA0101	677.785	-1.6	1.08e-21
DDIT4L	1630.81	-3.1	9.5e-100
ELF4	229.508	1	1.76e-05
ZNF551	509.007	-1.1	1.94e-08
IFT22	522.622	-1.1	6.99e-10
COL9A3	484.264	-1	3.96e-07
MTURN	523.976	-1.1	2.52e-10
TMEM52	240.026	1	8.91e-05
CMIP	235.057	1	1.81e-05
POLR3F	515.53	-1.1	2.42e-08
PDGFB	223.974	1.3	1.14e-08
TTC26	516.278	-1.1	2.5e-08
DIXDC1	537.088	-1.1	2.4e-10
PLD6	230.283	1.3	4.31e-08
CA5B	244.298	1	8.42e-06
ZNF180	567.739	-1.2	8.43e-11
MAP3K12	496.129	-1	4.35e-07
CACNB4	243.982	1	3.46e-05
MCEE	237.562	1.2	2.89e-07
CHMP4B	524.749	-1	9.77e-09
LZTFL1	737.363	-1.7	1.6e-20
LVRN	208.753	1.9	9.93e-15
TMEM74B	254.775	1	3.01e-05
TMEM19	578.678	-1.2	1.96e-11
ZNF107	627.902	-1.4	1.37e-14
ZNF776	614.971	-1.3	2.11e-12
HBEGF	248.116	1.2	1.48e-07
SEZ6L2	257.73	1	6.57e-05
TXNDC15	632.845	-1.3	1.35e-13
TIMM17B	256.969	1	5.42e-05
UPF3B	575.954	-1.1	1.83e-08
SEMA6A	260.325	1	4.19e-05
ATP6V0D1	612.899	-1.2	4.51e-11
HKDC1	212.327	2.3	2.03e-21
IRS2	233.11	1.6	1.47e-12
GDAP1	762.009	-1.6	1.47e-21
ZNF302	769.945	-1.6	1.83e-19
PARP9	569.451	-1.1	2.32e-09
DNAJC15	660.063	-1.3	1.63e-14
RHOF	262.769	1.1	4.38e-05
ULBP2	265.316	1.2	2.14e-06
FASTKD5	659.168	-1.3	4.91e-15
DOCK6	263.837	1.1	3.99e-07
HIST1H3E	557.838	-1	5.64e-08
GABPB2	566.172	-1	8.72e-08
XRCC2	791.163	-1.6	1.73e-23
PTPRH	281.301	1	6.19e-05
HYLS1	623.68	-1.2	3.17e-11
SRM	276.185	1	6.54e-05
TMEM57	630.567	-1.2	1.1e-10
OVGP1	261.613	1.3	1.56e-08
BTBD11	252.856	1.5	2.72e-11
SAP30L	591.165	-1.1	5.94e-09
IL1RAP	260.074	1.3	2.13e-09
TMEM40	261.637	1.4	2.04e-09
PKD2	685.81	-1.3	4.83e-15
NXT2	591.373	-1	2.78e-09
NPAS2	272.675	1.1	1.65e-07
DNASE1L1	285.426	1	0.000119
POGLUT1	808.935	-1.6	3.23e-23
ARID5B	740.565	-1.4	4.96e-19
LAMA2	605.061	-1.1	1.07e-07
ITPRIP	285.928	1	1.31e-06
TPK1	286.263	1.1	3.28e-07
FAM210B	625.901	-1.1	2.1e-09
PEAR1	283.238	1.2	4.61e-08
SAMD5	881.194	-1.7	3.2e-22
KRT80	289.904	1.1	1.75e-07
MID2	269.901	1.5	1.35e-11
PKIB	281.837	1.3	1.98e-09
MEF2D	281.603	1.4	4.92e-11
PLEKHB1	639.691	-1	1.3e-08
HAS3	300.322	1.1	1.69e-07
ZP3	306.077	1.1	6.73e-07
LCN2	302.42	1.2	1.06e-08
KCNG1	303.38	1.2	3.11e-07
RBM4B	696.794	-1.1	4.24e-11
DOT1L	321.318	1	5.21e-06
C6orf1	285	1.6	1.3e-13
ZYX	308.987	1.2	1.96e-06
SPTBN2	319.89	1.1	7.63e-07
TAF9B	708.721	-1.1	5.64e-10
HOXB7	805.699	-1.3	1.06e-15
C1orf131	914.449	-1.6	3.8e-24
FIBCD1	328.719	1	1.33e-05
POPDC3	310.278	1.4	1.58e-10
ZNF780B	778.815	-1.2	9.38e-11
NR1D1	306.646	1.4	1.6e-10
PPARGC1B	299.561	1.6	1.26e-13
TRHDE	293.011	1.7	8.37e-16
ANTXR2	335.149	1	4.02e-06
HIST1H3A	1289.1	-2.1	3.15e-30
B4GALT6	329.083	1.1	3.99e-07
ZNF780A	1016.8	-1.7	6.28e-23
SESN2	334.783	1.1	1.17e-07
CETN2	715.316	-1	2.61e-08
BCL9L	325.993	1.3	5.96e-08
CCDC82	762.197	-1.1	2.51e-09
PHF23	834.019	-1.3	2.05e-15
IFT88	745.092	-1	1.83e-08
ZBED2	1066.76	-1.7	1.15e-30
TBC1D2	346.93	1.1	7.46e-08
DCLK1	339.086	1.3	2.52e-10
LYRM2	1048.27	-1.7	8.18e-28
SLC35F3	349.679	1.1	3.81e-08
RIN1	355.355	1.1	9.54e-08
LATS2	366.871	1	2.57e-06
MAP2K3	350.77	1.1	1.97e-07
PC	352.004	1.2	7.95e-07
IFT80	849.791	-1.2	9.98e-11
GINS2	1054.27	-1.6	1.22e-26
DPM3	373.532	1	6.96e-06
GCNT3	322.527	1.8	1.31e-18
C15orf61	368.033	1.1	2.72e-08
ZNF189	846.764	-1.1	1.07e-12
SYNE3	312.715	2.1	3.12e-23
ARG2	368.363	1.2	1.15e-09
ECSIT	386.681	1	6.37e-06
RPGRIP1L	920.046	-1.3	2.13e-15
ICAM5	336.397	1.7	4.24e-17
TFE3	396.109	1	1.38e-06
MEGF6	393.054	1	2.55e-05
HSPB11	910.226	-1.2	2.23e-14
WWC3	374.781	1.3	6.93e-11
CTIF	391.472	1.2	8.16e-10
SRSF8	1087.83	-1.5	7.75e-24
EPM2AIP1	912.73	-1.2	2.46e-10
DHFR	1653.9	-2.2	4.81e-48
PARVA	842.314	-1	2.57e-09
SGCB	954.935	-1.2	3.04e-13
QPCTL	398.862	1.2	3.5e-07
LIPG	409.816	1.1	2.64e-08
IGSF8	418.288	1	6.5e-06
STK40	422.713	1	3.22e-07
STAT6	952.767	-1.2	7.63e-14
C5orf51	910.281	-1.1	2.51e-11
TLE1	436.733	1	1.2e-07
GRAMD1B	426.931	1.1	3.76e-08
ZNF84	986.462	-1.2	6.1e-13
COMMD4	1008.87	-1.2	5.69e-13
ANKRD22	359.039	2.2	1.41e-28
HES4	414.455	1.4	1.06e-12
JAG2	445.708	1	8.24e-06
ETV1	1027.31	-1.2	3.93e-13
CCBL1	411.47	1.5	1.02e-11
ABLIM3	455.785	1.1	9.54e-08
ARL14EPL	463.114	1	5.81e-07
MAFF	428.446	1.4	7.34e-13
ZNF436	980.831	-1.1	9.97e-12
C10orf54	443.148	1.3	4.09e-11
ZNF333	459.554	1.1	5.08e-09
MARCKSL1	1091.77	-1.2	1.98e-14
CHML	1557.77	-1.9	3.84e-30
PROSER2	437.062	1.5	1.02e-14
FBXO6	454.384	1.3	5.49e-11
UTP14A	1195.09	-1.4	1.2e-20
KLF4	386.031	2.5	6.28e-36
ARTN	379.192	2.7	3.66e-40
DARS2	1069.11	-1.1	1.65e-12
ANKRD29	408.146	2.1	3.84e-24
LRRCC1	1078.69	-1.1	8.22e-10
HSPG2	478.247	1.1	1.08e-07
TTLL7	1162.6	-1.2	4.7e-11
LEPROT	1313.06	-1.5	2.49e-20
RRAS	503.752	1.1	1.64e-07
FAM20A	458.743	1.5	9.13e-13
TMEM14A	1085.99	-1.1	2.57e-12
KIF1BP	1112.05	-1.1	2.79e-10
CIPC	1087.41	-1	8.21e-11
LURAP1L	408.735	2.7	6.97e-40
ITGB8	1224.51	-1.3	5.72e-16
ERN1	491.031	1.3	1.24e-13
LINC00116	493.873	1.3	9.48e-10
ZNF516	517.183	1.1	5.64e-08
LEMD1	521.785	1.1	7.11e-09
CLSPN	1084.64	-1	8.62e-10
RNF19B	530.255	1.1	2.08e-09
PDLIM3	498.714	1.4	6.13e-14
GALNT5	493.633	1.5	3.09e-13
GEN1	1188.77	-1.1	8.93e-12
ABI3BP	426.077	1.7	1.79e-05
IFIT5	1229.49	-1.2	3.75e-15
HIST1H3J	2583.66	-2.5	1.45e-47
TRAK2	1341.02	-1.4	8.08e-21
TRMT1L	1160.27	-1.1	5.67e-12
GAD1	544.201	1.1	5.95e-10
ESCO2	1444.02	-1.5	2.55e-20
ETS1	468.303	2.1	2.75e-27
EP400	555.194	1	3.94e-06
SYDE2	512.986	1.5	3.71e-16
TTC7A	575.388	1	3.71e-08
VSNL1	1165.1	-1	3.82e-11
ADA	577.4	1	3.91e-07
SEMA7A	480.033	2	1.3e-26
SIPA1L3	512.947	1.5	9.48e-17
DNAJC22	1183.85	-1	1.23e-11
ZFP62	1236.62	-1.1	3.47e-12
ZNF714	1182.37	-1	1.12e-09
JPH1	575.406	1	7.43e-09
GAS6	551.235	1.2	1.17e-09
ANKRD33B	532.484	1.5	1.67e-17
MICAL2	567.65	1.2	1.14e-11
HIST1H2BF	1520.85	-1.4	1.16e-15
DCLRE1A	1244.5	-1	6.04e-10
USP49	596.809	1	1.91e-08
FAM111A	2148.57	-2	4.54e-41
ZNF12	1592.71	-1.5	3.14e-24
NDUFS7	578.415	1.2	1.03e-08
RNF43	1462.06	-1.3	5.49e-20
TRIM59	1279.84	-1	1.06e-10
RGS5	3594.09	-2.8	2.11e-79
BNIP1	617.78	1	8.62e-09
KLHL42	1445.32	-1.2	2.38e-15
SLC12A4	631.745	1	3.35e-07
PRKCA	552.813	1.6	1.15e-20
PHF1	621.615	1	2.09e-08
SERPINA5	608.796	1.2	2.72e-11
ASF1A	1365.68	-1.1	2.23e-11
PIM1	534.889	2	1.4e-24
ST3GAL1	597.408	1.3	6.47e-14
ADI1	1337.64	-1	1.2e-11
PLPP3	618.217	1.2	9.5e-12
ZBTB1	1461.19	-1.2	7.59e-15
AVPI1	600.842	1.3	3.84e-10
SKP2	1479.49	-1.2	1.56e-16
POP1	1435.69	-1.1	2.4e-15
EFHD2	652.004	1.1	2.88e-09
ZNF195	1396.14	-1.1	5.19e-13
SYNJ2BP	1764.14	-1.5	7.83e-22
PRDM10	630.212	1.2	3.51e-12
HIST3H2BB	1492.35	-1.2	2.72e-12
PTER	1345.86	-1	1.31e-10
TM2D2	1398.19	-1	2.25e-12
THSD4	601.896	1.5	8.66e-19
MKX	1834.79	-1.6	3.23e-27
BRCA2	1432.5	-1.1	4.58e-11
SBNO2	594.436	1.6	4.98e-19
SEMA4B	632.466	1.3	4.17e-13
SESN3	1456.94	-1.1	3.53e-11
C19orf33	597.813	1.4	0.000315
TP53INP1	1576.21	-1.2	5.69e-13
HIST1H2AB	1783.71	-1.5	3.61e-18
PPM1K	631.93	1.4	4.96e-16
ALS2CL	623.779	1.4	1.27e-15
KIAA0196	2013.04	-1.7	3.6e-34
SLC16A14	635.564	1.4	4.81e-17
ID3	2492.17	-2.1	2.49e-45
TRIM16L	682.944	1.1	4.65e-11
RELA	709.739	1	3.17e-08
FAM83G	691.029	1.1	2.02e-08
PER1	592.366	1.9	3.39e-20
LOXL2	668.972	1.2	1.19e-11
COL13A1	585.213	2.1	3.6e-34
ETS2	1462.07	-1	1.37e-11
SLC25A46	1632.83	-1.2	1.24e-15
PDGFA	660.172	1.5	1.98e-18
ZNF33B	1965.91	-1.5	2.08e-23
IFFO2	597.682	2.2	1.77e-35
SMG9	699.395	1.2	3.58e-13
PLK3	661.098	1.5	8.93e-21
KIAA1143	1837.97	-1.4	3.51e-21
ATF3	647.243	1.7	1.45e-22
ACADM	1517.96	-1	1.06e-10
ODF2L	1553.59	-1	1.95e-08
AFAP1	769.253	1	1.37e-08
LPCAT4	733.764	1.2	1.3e-13
CYP4F11	775.786	1	1.8e-09
CTU2	773.658	1	5.11e-07
ARHGEF28	769.423	1.1	3.01e-10
SPPL2A	1644.99	-1.1	4.03e-12
ID2	2638.05	-1.9	2.43e-46
STK38L	1594.65	-1	6.9e-09
BRIP1	1713.33	-1.1	9.97e-13
IGFBP6	790.64	1	3.83e-08
ARFGEF3	696.679	1.6	5.53e-22
TRIM8	753.979	1.2	1.1e-13
TMEM200A	713.159	1.5	3.22e-19
TGM2	796.73	1	7.57e-08
ANKMY2	1622.02	-1	4.96e-12
PDE4B	4481.5	-2.8	2.1e-110
GADD45B	711.134	1.6	1.4e-19
CDC42EP1	792.825	1.1	6.71e-08
PCMTD2	1765.32	-1.1	8.59e-14
RREB1	747.536	1.3	1.18e-14
ADAM19	757.258	1.3	6.76e-16
DHRS3	815.938	1	8.93e-09
DENND3	746.8	1.4	1.26e-16
C11orf68	700.59	1.8	2.16e-24
SAMD4A	772.065	1.3	2.52e-16
SREK1IP1	1668.17	-1	7.38e-11
POLRMT	809.669	1.2	1.05e-10
ZFP36	687.806	2.1	1.07e-31
BRCA1	1770.56	-1	1.57e-13
FLNC	782.187	1.3	1.99e-11
GEM	862.454	1	3.64e-09
HIST1H4A	1847.1	-1.1	8.98e-10
MAEA	1844.18	-1.1	6.6e-13
ZNF37A	1765.33	-1	1.13e-10
KIFC3	787.791	1.4	5.83e-17
PIK3C3	1726.14	-1	2.9e-11
BMP4	2328.85	-1.6	3.1e-27
EIF4EBP2	1893.18	-1.2	1.77e-15
CALB2	652.891	2.8	1.85e-56
ASAP2	856.511	1	1.5e-10
MCM5	1759.64	-1	5.59e-08
HK2	768.762	1.6	4.71e-24
ENC1	1799.97	-1	6.62e-13
CHTF8	1870.74	-1.1	1.51e-12
FLYWCH1	798.569	1.4	1.08e-13
SEMA3A	1924.51	-1.1	5.22e-14
RAD23A	874.115	1.1	3.18e-11
TMEM67	1894.42	-1.1	1.22e-12
PIK3R1	1900.87	-1.1	9.25e-14
GRB7	872.672	1.2	6.4e-12
NOL6	898.532	1.1	8.8e-09
TNFRSF1A	893.905	1.1	4.09e-11
TSC22D3	855.276	1.3	1.97e-14
PHLDA2	855.251	1.4	5.18e-18
PTPRU	892.406	1.2	1.93e-09
DGKD	897.338	1.2	5.31e-11
ZWINT	1947.13	-1	3.54e-13
FOSL1	736.508	2.6	6.71e-53
FEN1	2587.53	-1.5	1.27e-26
ABCA2	966.17	1	1.89e-07
HNRNPM	2845.28	-1.7	2.84e-40
PHKA1	971.441	1	1.18e-09
PTPRM	948.657	1.1	1.13e-11
SESTD1	2193.18	-1.2	6.27e-15
BIRC3	891.472	1.5	9.52e-18
BHLHE40	895.722	1.5	9.52e-20
KIAA1671	969.413	1.1	2.52e-11
HNRNPH2	2421.8	-1.3	8.49e-23
MRFAP1L1	2085.89	-1	5.54e-13
UPP1	837.763	2.1	1.58e-32
SFT2D2	2502.4	-1.3	6.28e-23
GJB3	844.967	2.4	2.94e-44
NEK6	1071.77	1	2.75e-09
CRABP2	2189.82	-1	3.91e-12
TARDBP	2288.24	-1.1	2.86e-15
THBS1	980.884	1.5	2.46e-18
KRT15	852.858	2.5	6.22e-40
EPAS1	1042.45	1.3	2.6e-16
VMA21	2815.88	-1.4	1.33e-22
IRF2BP2	1001.86	1.5	3.66e-22
PRSS3	979.806	1.6	3.11e-21
DBP	1037.84	1.3	2.56e-17
ZC3H6	1133.31	1	8.56e-11
PITPNC1	1100.77	1.1	5.17e-14
GADD45A	1093.13	1.2	2.61e-14
FKBP14	1116.06	1.1	3.45e-10
MCM2	2289.59	-1	4.92e-09
FGF19	1120.14	1.1	1.98e-13
NRIP1	2375.09	-1	9.38e-12
NFKB2	1139.95	1.1	8.21e-11
HPCAL1	1061.44	1.5	6.14e-17
MED8	1180.45	1	2.6e-09
PXN	1184.17	1	2.79e-09
FAM122B	2807.47	-1.3	2.1e-19
AMOTL2	1195.39	1	1.9e-09
ELK3	1190.75	1	1.94e-10
MT1E	2882.45	-1.3	1.08e-13
UNC13A	1088.76	1.5	9.48e-20
TANK	2396.11	-1	1.7e-10
GPC1	1162.61	1.2	4.41e-11
BDNF	4192.89	-2	3.2e-54
ELMOD2	2784.12	-1.2	2.59e-15
AMN1	1142.43	1.4	5.13e-20
CIRBP	2875.5	-1.3	6.26e-19
SERTAD2	1084.33	1.6	4.26e-25
MYO18A	1245.66	1	4.3e-09
BNIP3L	2544.1	-1	8.97e-12
ATP6V1C1	3173.26	-1.4	9.39e-23
MSH2	2816.57	-1.1	1.05e-15
ZNF704	2836.29	-1.2	1.04e-16
TRIB3	1178.48	1.5	2.84e-22
L3MBTL3	2887.82	-1.2	6.57e-16
TUBA1A	3020.52	-1.2	2.11e-14
CCDC85B	1152.97	1.9	2.21e-32
DYNLL1	2847.89	-1.1	1.13e-15
LAMB3	1169.94	1.8	2.96e-29
SLC7A1	1305.93	1.2	5.23e-14
SEC24D	1288.78	1.4	2.54e-22
HIST1H2AI	3553.43	-1.4	9.48e-17
PPARG	1233.21	1.8	2.54e-32
CDR2	1396.31	1.1	1.17e-14
DENND5B	3072.14	-1.1	6.17e-14
MAN1A1	4290.69	-1.7	1.99e-31
EHD4	1459.66	1	2.57e-11
UQCC2	1473.96	1	2.92e-10
CLMN	1408	1.2	5.72e-16
VEGFA	1460.96	1.1	1.67e-14
GPAT3	1280	1.9	6.82e-36
HMGB3	3131.98	-1	7.15e-13
MAT2B	3076.77	-1	1.04e-12
FXYD5	1503.07	1.1	2.6e-13
SFN	1480.76	1.2	8.37e-12
SAFB2	1567.62	1	6.94e-11
FTH1	1558.14	1	1.23e-11
TNFRSF10A	1572.07	1	1.41e-10
PHF6	3691.98	-1.3	6.59e-20
SERPINE1	1156.71	3.5	4.15e-98
RBCK1	1505.28	1.2	4.69e-16
PVR	1518.07	1.2	3.07e-15
ACSS2	1560.16	1.1	6.12e-15
GOLGA2	1596.27	1.1	4.23e-13
DDIT4	1514.88	1.3	1.55e-18
ZNF518B	3509.82	-1.1	6.29e-16
TUBE1	1639.22	1.1	1.24e-12
TK1	3489.46	-1	2.71e-07
EML2	1500.47	1.7	3.67e-26
BAIAP2L1	1698.03	1.1	8.26e-15
DRAP1	1668.79	1.2	5.7e-15
MCM6	3678.82	-1.1	1.77e-16
SOX4	4847.93	-1.6	1.25e-34
TINAGL1	1761.86	1	3.64e-12
SMAD3	1559.09	1.7	5.62e-32
MYO1E	1808.11	1	1.59e-11
MORC4	3603.9	-1	2.31e-12
EIF4EBP1	1805.54	1.1	1.18e-11
LAMC2	1706.91	1.5	1.44e-24
NPC1	1845.34	1.1	1.22e-14
ARHGEF2	1702.35	1.5	1.81e-23
STC2	1521.7	2.3	2.07e-57
NAV3	1653.63	1.7	1.91e-30
SSH1	1799.32	1.2	5.9e-18
RBM3	4118.45	-1.1	1.71e-16
FGD6	1799.83	1.4	1.21e-21
CPA4	1411.89	3.8	3.8e-123
INPP4B	3962.26	-1	1.46e-11
RHOBTB3	4099.79	-1	3.3e-12
CTR9	4354.25	-1.1	5.3e-18
MLPH	1785.15	1.5	4.12e-29
BCAR3	1650.35	2.2	1.7e-55
NDUFS8	2052.7	1	5.64e-08
SRSF2	4475.6	-1.1	1.47e-15
ARRDC3	1935.93	1.4	2.4e-20
MKNK2	1999.96	1.2	5.89e-13
THRAP3	4530.03	-1.1	9.16e-18
DVL1	2089.37	1	2.16e-09
NASP	4601.7	-1.1	2.79e-18
PLAUR	1944.54	1.5	2.92e-23
HIST1H3H	4724.3	-1.1	7.86e-10
AXL	1941.41	1.6	7.72e-28
PFDN2	2026.27	1.4	4.82e-18
KIF18A	4577.87	-1	2.4e-14
CHPF	2167.79	1.1	9.15e-10
SLC9A7	2235.67	1	1.17e-11
OBFC1	2297.65	1.1	4.24e-15
ABL2	2105.25	1.7	5.01e-38
GMFB	4922.93	-1	6.34e-11
ITPR3	2428.39	1	1.52e-11
ANKRD36C	5382.21	-1	0.003427
ERCC1	2491.56	1	1.42e-08
TNFRSF12A	2297.9	1.4	1.06e-20
NDRG1	2408.07	1.4	2.5e-21
DDIT3	1874.43	3.7	6.4e-134
NF2	2521.77	1.2	4.78e-16
PYGB	2459.78	1.4	3.13e-18
TGFA	2704.76	1	3.39e-13
SRSF6	7217.13	-1.5	4.99e-29
MCM4	6129.12	-1.1	7.41e-17
LIF	2504.25	1.6	3.96e-27
CAPRIN2	2758.68	1.2	3.06e-13
NT5E	2784.34	1.2	2.17e-20
MTHFD1L	2971.86	1	1.47e-12
PPP3CA	6318.5	-1.1	2.16e-15
TRIM2	5942.15	-1	9.45e-13
DUSP6	6445.08	-1	1.76e-14
F3	2609.41	2.1	1.78e-43
FHL2	2837.92	1.6	1.09e-30
PTPRF	3197.8	1.1	9.81e-13
EHF	6709.51	-1	5.63e-14
CLIP4	3200.08	1.2	3.11e-16
ABCC2	10530	-1.8	3.37e-48
LAMC1	3398.47	1.1	7.26e-15
ITGA2	7244.62	-1.1	1.22e-14
YOD1	3139.14	1.5	2.16e-24
SRSF3	9018.45	-1.5	5.26e-29
PFKP	3523.07	1	1.76e-10
CPOX	8295.01	-1.3	8.24e-23
DNAJA1	8209.6	-1.3	3.13e-23
RBMX	8168.18	-1.3	2.81e-21
SFPQ	7674.2	-1.1	1.25e-16
AGPAT5	8979.6	-1.4	6.59e-28
PAQR5	3205.36	1.7	1.79e-40
GAN	3712.05	1	7.97e-15
BCLAF1	7920.2	-1.1	1.56e-13
CDKN1A	3690.52	1.3	2.33e-20
SLC7A5	3661.79	1.3	1e-14
TMED4	3981.96	1	4.47e-12
EMP1	3280.41	2	6.1e-52
SDC4	3950.54	1	3.77e-13
MSMO1	3852.83	1.1	1.07e-12
ABLIM1	8976.7	-1	1.54e-15
TFRC	8983.46	-1	2.16e-15
CDCP1	4298.43	1.2	1.36e-21
PLEC	4468.58	1.1	5.55e-13
CD55	4071.44	1.8	2.84e-40
SLC4A7	4574.22	1.1	1.22e-15
FLNB	4699.94	1.1	3.14e-14
PSD3	4883.37	1	3.85e-13
PLAU	3954.4	2.3	3.64e-59
DHX9	10818.8	-1.1	4.35e-19
S100A4	11908.4	-1.3	1.06e-26
ITGB4	4679.19	1.5	5.64e-21
PRKACB	13229.7	-1.4	3.88e-26
AREG	5389.85	1	1.87e-13
ITGA3	5205.21	1.3	2.83e-20
YARS	5752.51	1.1	1.35e-18
STMN1	13787.2	-1.1	5.83e-17
ARHGAP18	15294.2	-1.3	1.49e-22
CTNNAL1	6577.9	1	6.19e-13
EPHA2	5756.49	2.1	3.7e-37
MYH9	7121.81	1.1	3.25e-15
AARS	6856.46	1.4	8.63e-26
ACTN4	7086.06	1.2	3.75e-13
ASNS	7815.14	1.1	2.02e-18
GDF15	6528.5	2.1	9.89e-69
PHLDB2	25206.2	-1.7	1.78e-36
DUSP5	7113.06	2.6	9.06e-92
FLNA	8869.42	1.1	2.5e-11
GPRC5A	8977	1.4	8.15e-28
AP3S1	10357.9	1	5.02e-12
CYB5B	25733.2	-1.2	9.82e-23
ATG12	10971	1.5	8.67e-27
KRT19	13455.5	1.1	1.48e-16
ALDH1A3	14211.5	1.5	3.49e-32
HMGA1	14205.2	1.7	3.31e-28
DCBLD2	42850.5	-1.3	5.6e-26
KITLG	56064.4	-1.7	5.78e-39
ACTB	19413.1	1.1	5.57e-17
TXNRD1	22255.6	1.1	1.02e-18
ASPH	23626.5	1.2	1.96e-20
FTL	32730.5	1.3	7.13e-22
ACTG1	88557.5	1.2	1.81e-19
