# Supplementary material for: Restricting Colorectal Cancer Cell Metabolism with Metformin: An Integrated Transcriptomics Study
Source: Cancers (Basel). 2024 May 29;16(11):2055. doi: 10.3390/cancers16112055 (PMC11171104; doi:10.3390/cancers16112055)
Supplement: Supplementary file 1 [file cancers-16-02055-s001.zip › Supplementary Table S3.xlsx]

## Sheet: Sheet1
gene id	Gene_name	0mM-MET	2.5mM-MET	log2FoldChange		Differentially expressed protein-coding genes from the QIAseqTM Targeted RNA Panel (human apoptosis and cell death pathway finder RHS-002Z) associated with 2.5 mM metformin treatment of HCT116 cells and compared with control medium.
ENSG00000106366	SERPINE1	89	2119	4.88981
ENSG00000113140	SPARC	425	47	-2.8604
ENSG00000122861	PLAU	1979	5829	1.87484
ENSG00000117525	F3	1108	3547	1.99501
ENSG00000134954	ETS1	19	40	1.39039
ENSG00000168496	FEN1	6211	1320	-1.91812
ENSG00000137193	PIM1	287	1075	2.2216
ENSG00000159399	HK2	266	589	1.4632
ENSG00000196584	XRCC2	1572	423	-1.57734
ENSG00000104419	NDRG1	312	1261	2.33133
ENSG00000124762	CDKN1A	2197	7414	2.07111
ENSG00000134107	BHLHE40	533	1321	1.62578
ENSG00000168209	DDIT4	2265	3725	1.03407
ENSG00000137801	THBS1	8	16	1.31638
ENSG00000023445	BIRC3	306	640	1.3809
ENSG00000117632	STMN1	52787	19153	-1.14624
ENSG00000104738	MCM4	2303	645	-1.51994
ENSG00000171345	KRT19	22947	29546	0.681044
ENSG00000145604	SKP2	2222	1086	-0.716434
ENSG00000095002	MSH2	3990	1626	-0.978805
ENSG00000072274	TFRC	8738	3369	-1.05859
ENSG00000107960	OBFC1	2326	5174	1.46978
ENSG00000112715	VEGFA	587	1653	1.81003
ENSG00000116717	GADD45A	1150	2947	1.67401
ENSG00000099250	NRP1	28	189	3.07126
ENSG00000012048	BRCA1	1259	367	-1.46196
ENSG00000091879	ANGPT2	675	17	-4.99309
ENSG00000136492	BRIP1	949	208	-1.87356
ENSG00000118523	CTGF	162	578	2.15144
ENSG00000104765	BNIP3L	2390	1434	-0.420627
ENSG00000187840	EIF4EBP1	3845	6036	0.967021
ENSG00000157557	ETS2	1045	495	-0.761702
ENSG00000179262	RAD23A	1850	3546	1.25502
ENSG00000067182	TNFRSF1A	1398	2247	1.00101
ENSG00000138794	CASP6	1321	460	-1.20556
ENSG00000139618	BRCA2	531	198	-1.10687
ENSG00000105835	NAMPT	1136	3616	1.98681
ENSG00000104689	TNFRSF10A	1611	2081	0.685716
ENSG00000112118	MCM3	1656	1480	0.154324
ENSG00000094804	CDC6	2029	1349	-0.272472
ENSG00000079739	PGM1	2360	3107	0.71308
ENSG00000095015	MAP3K1	31	14	-0.830588
ENSG00000116741	RGS2	3956	2322	-0.452254
ENSG00000073111	MCM2	556	440	-0.0212186
ENSG00000012061	ERCC1	2387	3379	0.817787
ENSG00000137331	IER3	13052	22651	1.1117
ENSG00000100297	MCM5	644	407	-0.345564
ENSG00000114126	TFDP2	2075	2088	0.325386
ENSG00000174371	EXO1	1092	482	-0.863546
ENSG00000138764	CCNG2	1343	1075	-0.00476877
ENSG00000035862	TIMP2	2023	3187	0.972104
ENSG00000149554	CHEK1	3001	1648	-0.548354
ENSG00000106144	CASP2	1151	350	-1.40125
ENSG00000185043	CIB1	1526	3918	1.67672
ENSG00000165806	CASP7	2083	819	-1.03032
ENSG00000101224	CDC25B	1662	2947	1.14267
ENSG00000076248	UNG	712	846	0.56511
ENSG00000173599	PC	59	145	1.61363
ENSG00000080839	RBL1	980	509	-0.628831
ENSG00000109107	ALDOC	1292	1872	0.851359
ENSG00000182871	COL18A1	120	183	0.925164
ENSG00000149925	ALDOA	9414	18528	1.29319
ENSG00000005156	LIG3	544	816	0.90134
ENSG00000106799	TGFBR1	1287	722	-0.517668
ENSG00000100823	APEX1	20263	10038	-0.696891
ENSG00000078401	EDN1	39	114	1.86386
ENSG00000197299	BLM	984	503	-0.651768
ENSG00000122884	P4HA1	1466	2502	1.0876
ENSG00000067369	TP53BP1	2236	1097	-0.710992
ENSG00000112130	RNF8	2198	970	-0.863809
ENSG00000156515	HK1	995	1299	0.700972
ENSG00000102265	TIMP1	8640	13291	0.937721
ENSG00000173207	CKS1B	276	138	-0.683623
ENSG00000198176	TFDP1	5579	3136	-0.514779
ENSG00000080824	HSP90AA1	101691	69008	-0.242977
ENSG00000106399	RPA3	0	0	0.316377
ENSG00000116062	MSH6	2661	1152	-0.891375
ENSG00000120868	APAF1	654	415	-0.339893
ENSG00000123836	PFKFB2	472	466	0.297954
ENSG00000134574	DDB2	871	1587	1.18193
ENSG00000055130	CUL1	2895	1637	-0.506148
ENSG00000140398	NEIL1	496	217	-0.876201
ENSG00000115758	ODC1	12126	6293	-0.629947
ENSG00000051180	RAD51	605	306	-0.667034
ENSG00000129484	PARP2	2302	2714	0.55395
ENSG00000115414	FN1	92	31	-1.25291
ENSG00000147065	MSN	1727	2563	0.885965
ENSG00000152256	PDK1	478	632	0.719315
ENSG00000076924	XAB2	1365	1729	0.657457
ENSG00000170425	ADORA2B	4437	4296	0.269751
ENSG00000083799	CYLD	383	254	-0.276136
ENSG00000164305	CASP3	566	476	0.066537
ENSG00000167772	ANGPTL4	76	158	1.37223
ENSG00000122786	CALD1	3094	1822	2.63831
ENSG00000169429	CXCL8	322	409	0.661385
ENSG00000117399	CDC20	5459	4923	0.167229
ENSG00000079246	XRCC5	28194	15490	-0.547721
ENSG00000147601	TERF1	632	550	0.115832
ENSG00000129355	CDKN2D	174	281	1.00784
ENSG00000134057	CCNB1	5449	4965	0.182184
ENSG00000089685	BIRC5	5173	3481	-0.25515
ENSG00000132906	CASP9	415	238	-0.485802
ENSG00000152422	XRCC4	3700	2063	-0.526369
ENSG00000123374	CDK2	2721	1659	-0.397448
ENSG00000041988	THAP3	498	705	0.817869
ENSG00000096696	DSP	1429	1926	0.747001
ENSG00000105220	GPI	5893	5458	0.205768
ENSG00000164045	CDC25A	163	111	-0.237864
ENSG00000164754	RAD21	14506	9966	-0.22516
ENSG00000067992	PDK3	693	350	-0.669097
ENSG00000114023	FAM162A	4676	6369	0.762136
ENSG00000136936	XPA	1629	765	-0.773985
ENSG00000153094	BCL2L11	313	217	-0.212066
ENSG00000196419	XRCC6	24240	16717	-0.219774
ENSG00000005882	PDK2	862	388	-0.835214
ENSG00000183207	RUVBL2	1632	1658	0.339137
ENSG00000170525	PFKFB3	528	794	0.904966
ENSG00000104320	NBN	2597	1793	-0.218095
ENSG00000105486	LIG1	119	190	0.99139
ENSG00000104884	ERCC2	697	938	0.744764
ENSG00000139567	ACVRL1	6	0	-2.26882
ENSG00000118257	NRP2	9	26	1.84687
ENSG00000164647	STEAP1	1064	1460	0.772815
ENSG00000132604	TERF2	2103	1298	-0.379695
ENSG00000111674	ENO2	1221	981	0.000576963
ENSG00000135446	CDK4	7839	4448	-0.501239
ENSG00000116670	MAD2L2	915	2289	1.63923
ENSG00000111716	LDHB	60674	46006	-0.0828356
ENSG00000135679	MDM2	3757	2472	-0.287536
ENSG00000113083	LOX	2	3	0.90134
ENSG00000164078	MST1R	431	510	0.559149
ENSG00000127920	GNG11	28	4	-2.49086
ENSG00000146674	IGFBP3	239	115	-0.73889
ENSG00000137440	FGFBP1	496	612	0.619554
ENSG00000064601	CTSA	1594	970	-0.400301
ENSG00000163161	ERCC3	1828	867	-0.759747
ENSG00000123415	SMUG1	1321	797	-0.412539
ENSG00000139687	RB1	797	964	0.590818
ENSG00000198793	MTOR	404	582	0.843019
ENSG00000110092	CCND1	4577	4548	0.307195
ENSG00000003402	CFLAR	597	1217	1.34392
ENSG00000171552	BCL2L1	5336	6192	0.531069
ENSG00000143799	PARP1	6125	3955	-0.314733
ENSG00000161638	ITGA5	262	358	0.766807
ENSG00000041880	PARP3	322	223	-0.213571
ENSG00000204262	COL5A2	61	23	-1.0908
ENSG00000118785	SPP1	96	24	-1.68362
ENSG00000103479	RBL2	1782	1046	-0.452254
ENSG00000132383	RPA1	8910	4677	-0.61352
ENSG00000105173	CCNE1	767	452	-0.446541
ENSG00000109534	GAR1	4729	2618	-0.536796
ENSG00000026103	FAS	446	473	0.401194
ENSG00000114026	OGG1	3	4	0.731444
ENSG00000100578	KIAA0586	739	791	0.41446
ENSG00000118046	STK11	824	821	0.311154
ENSG00000117394	SLC2A1	75	52	-0.212066
ENSG00000004799	PDK4	181	117	-0.313119
ENSG00000147883	CDKN2B	199	248	0.633943
ENSG00000197822	OCLN	1187	1535	0.687329
ENSG00000099804	CDC34	677	733	0.431035
ENSG00000169967	MAP3K2	851	1172	0.778124
ENSG00000130826	DKC1	5208	3632	-0.203568
ENSG00000100889	PCK2	241	201	0.0545012
ENSG00000112242	E2F3	761	759	0.312549
ENSG00000111669	TPI1	12913	7705	-0.428566
ENSG00000073756	PTGS2	21	25	0.567935
ENSG00000182481	KPNA2	16926	10869	-0.32265
ENSG00000087586	AURKA	2919	2022	-0.213236
ENSG00000178999	AURKB	4324	3740	0.107018
ENSG00000100292	HMOX1	533	656	0.615981
ENSG00000100644	HIF1A	9391	6666	-0.178045
