# Supplementary material for: Restricting Colorectal Cancer Cell Metabolism with Metformin: An Integrated Transcriptomics Study
Source: Cancers (Basel). 2024 May 29;16(11):2055. doi: 10.3390/cancers16112055 (PMC11171104; doi:10.3390/cancers16112055)
Supplement: Supplementary file 1 [file cancers-16-02055-s001.zip › Supplementary Table S4.xlsx]

## Sheet: Sheet1
miRNA	Target gene		Predicted and validated miRNA-mRNA targets showing anticorrelation in expression changes associated with 2.5 mM metformin treatment of CRC cells.
hsa-let-7a-2-3p	MYO1E
hsa-let-7a-2-3p	NEK6
hsa-let-7a-2-3p	FKBP14
hsa-let-7a-2-3p	NPAS2
hsa-let-7a-2-3p	IRS2
hsa-let-7a-2-3p	TRHDE
hsa-miR-100-3p	BHLHE41
hsa-miR-100-3p	BCAR3
hsa-miR-106b-5p	PFKP
hsa-miR-106b-5p	ELK3
hsa-miR-106b-5p	NPAS2
hsa-miR-106b-5p	MKNK2
hsa-miR-106b-5p	F3
hsa-miR-132-3p	MYB
hsa-miR-132-3p	PIK3R3
hsa-miR-132-3p	ASF1A
hsa-miR-132-3p	GMFB
hsa-miR-142-5p	TRIM9
hsa-miR-142-5p	ACTN4
hsa-miR-142-5p	EPAS1
hsa-miR-142-5p	ARRDC3
hsa-miR-142-5p	IRS2
hsa-miR-1468-5p	SRSF2
hsa-miR-149-5p	EFNA4
hsa-miR-149-5p	MYD88
hsa-miR-149-5p	ZBTB2
hsa-miR-153-5p	USP49
hsa-miR-153-5p	ACTB
hsa-miR-153-5p	PPM1K
hsa-miR-153-5p	NRP1
hsa-miR-181b-3p	FHL2
hsa-miR-185-5p	VEGFA
hsa-miR-1910-5p	DHFR
hsa-miR-1910-5p	CXCR4
hsa-miR-1910-5p	DNAJA1
hsa-miR-1910-5p	ZBTB2
hsa-miR-1910-5p	KIF5A
hsa-miR-1910-5p	DYNLL1
hsa-miR-1910-5p	HFE
hsa-miR-195-5p	DVL1
hsa-miR-195-5p	VEGFA
hsa-miR-195-5p	NF2
hsa-miR-195-5p	ABL2
hsa-miR-195-5p	HMGA1
hsa-miR-200c-5p	TGFA
hsa-miR-205-5p	DHFR
hsa-miR-2110	DHFR
hsa-miR-2110	VMA21
hsa-miR-2110	PIK3R3
hsa-miR-2110	SFPQ
hsa-miR-2110	PKIA
hsa-miR-2110	KIF5A
hsa-miR-2110	TRIM21
hsa-miR-2110	HFE
hsa-miR-2116-3p	MYB
hsa-miR-2116-3p	C1orf216
hsa-miR-2116-3p	HNRNPH2
hsa-miR-2116-3p	SEMA3A
hsa-miR-222-3p	TUBA1A
hsa-miR-222-3p	STMN1
hsa-miR-222-5p	ASAP2
hsa-miR-222-5p	NRIP1
hsa-miR-222-5p	BCAR3
hsa-miR-27b-5p	ETS1
hsa-miR-3127-5p	ID3
hsa-miR-3127-5p	MYD88
hsa-miR-3127-5p	UTP14A
hsa-miR-3127-5p	C1orf216
hsa-miR-31-3p	FKBP14
hsa-miR-31-3p	ARRDC3
hsa-miR-31-3p	SEC24D
hsa-miR-32-3p	LATS2
hsa-miR-32-3p	NRIP1
hsa-miR-326	KCNQ4
hsa-miR-326	EML2
hsa-miR-330-3p	TARDBP
hsa-miR-330-3p	SMAD7
hsa-miR-33a-5p	NPC1
hsa-miR-33a-5p	PIM1
hsa-miR-33a-5p	NRP1
hsa-miR-340-5p	JPH1
hsa-miR-340-5p	EPAS1
hsa-miR-340-5p	TNFAIP3
hsa-miR-340-5p	ARRDC3
hsa-miR-340-5p	FHL2
hsa-miR-342-3p	ID4
hsa-miR-342-3p	FXYD3
hsa-miR-345-5p	CDKN1A
hsa-miR-34a-3p	PDGFB
hsa-miR-34a-5p	RRAS
hsa-miR-34a-5p	AXL
hsa-miR-34a-5p	KLF4
hsa-miR-34a-5p	FOSL1
hsa-miR-3605-5p	NOV
hsa-miR-3605-5p	PBXIP1
hsa-miR-3605-5p	ZNF107
hsa-miR-3605-5p	THRAP3
hsa-miR-3605-5p	SEMA3A
hsa-miR-3605-5p	TAF9B
hsa-miR-3605-5p	ABLIM1
hsa-miR-3613-5p	AP3S1
hsa-miR-374a-5p	VEGFA
hsa-miR-374a-5p	RAD23A
hsa-miR-374a-5p	GADD45A
hsa-miR-374a-5p	ARRDC3
hsa-miR-374a-5p	BHLHE40
hsa-miR-374a-5p	NRP1
hsa-miR-3929	VMA21
hsa-miR-3929	MCM4
hsa-miR-3929	DYNLL1
hsa-miR-429	LAMC1
hsa-miR-429	VEGFA
hsa-miR-429	PRDM16
hsa-miR-429	BHLHE41
hsa-miR-429	ETS1
hsa-miR-4521	C10orf47
hsa-miR-4697-3p	TMEM57
hsa-miR-4697-3p	TOE1
hsa-miR-4745-5p	ITGA2
hsa-miR-556-3p	BIRC3
hsa-miR-556-3p	F3
hsa-miR-556-3p	KLF4
hsa-miR-573	AFAP1
hsa-miR-573	KCNQ4
hsa-miR-589-3p	SPARC
hsa-miR-589-3p	ID4
hsa-miR-589-3p	NCOA5
hsa-miR-589-3p	PHLDB2
hsa-miR-589-3p	GINS3
hsa-miR-589-3p	STMN1
hsa-miR-589-3p	ASF1A
hsa-miR-589-3p	MCM6
hsa-miR-590-3p	LATS2
hsa-miR-590-3p	PHF1
hsa-miR-590-3p	JPH1
hsa-miR-590-3p	NPAS2
hsa-miR-590-3p	PPM1K
hsa-miR-590-3p	THBS1
hsa-miR-590-3p	TRHDE
hsa-miR-590-3p	ETS1
hsa-miR-590-3p	IL12A
hsa-miR-7-1-3p	ACTB
hsa-miR-7-1-3p	VEGFA
hsa-miR-7-1-3p	PPM1K
hsa-miR-7-1-3p	PDGFA
hsa-miR-7-1-3p	CTGF
hsa-miR-760	HIST1H2BL
hsa-miR-760	HIST3H2BB
hsa-miR-760	HIST1H3H
hsa-miR-766-3p	MTHFD1L
hsa-miR-766-3p	TFE3
hsa-miR-766-3p	TNFRSF1A
hsa-miR-766-3p	MYH9
hsa-miR-766-3p	YARS
hsa-miR-766-3p	ETS1
hsa-miR-92a-1-5p	MECOM
hsa-miR-92a-3p	IFIT2
hsa-miR-92a-3p	IQGAP2
hsa-miR-940	TFE3
hsa-miR-940	PTPRH
hsa-miR-940	ELF4
hsa-miR-940	ARHGEF28
hsa-miR-940	NF2
hsa-miR-940	PARK2
hsa-miR-940	PDGFB
hsa-miR-940	PPM1K
hsa-miR-940	THBS1
hsa-miR-940	TRIB3
hsa-miR-940	ETS1
