# Supplementary material for: Restricting Colorectal Cancer Cell Metabolism with Metformin: An Integrated Transcriptomics Study
Source: Cancers (Basel). 2024 May 29;16(11):2055. doi: 10.3390/cancers16112055 (PMC11171104; doi:10.3390/cancers16112055)
Supplement: Supplementary file 1 [file cancers-16-02055-s001.zip › Supplementary Table S5.xlsx]

## Sheet: Sheet1
GOTerm	Term PValue Corrected with Bonferroni step down	Group PValue Corrected with Bonferroni step down	GOGroups	% Associated Genes	No. Genes	Enriched KEGG pathways overrepresented with metformin treatment of HCT116.
MAPK signaling pathway	7.4e-07	5.1e-08	Group0	9.80392	25
Focal adhesion	3.6e-06	1.1e-07	Group7	10.5528	21
Proteoglycans in cancer	5.1e-06	1.1e-07	Group7	10.3448	21
HTLV-I infection	0.00025	4.3e-05	Group5	8.20312	21
HIF-1 signaling pathway	0.00087	0.0001	Group4	12.1212	12
Pathways in cancer	0.00091	4.5e-05	Group6	6.58228	26
PI3K-Akt signaling pathway	0.0022	1e-08	Group8	6.72515	23
NF-kappa B signaling pathway	0.0031	0.00011	Group2	11.579	11
ErbB signaling pathway	0.007	0.00013	Group1	11.6279	10
Ras signaling pathway	0.0074	1e-08	Group8	7.48899	17
Apoptosis	0.022	1e-08	Group8	8.69565	12
AGE-RAGE signaling pathway in diabetic complications	0.022	0.0001	Group4	10.101	10
Fluid shear stress and atherosclerosis	0.023	1e-08	Group8	8.63309	12
Small cell lung cancer	0.029	4.5e-05	Group6	10.7143	9
Rap1 signaling pathway	0.032	1e-08	Group8	7.14286	15
Hepatitis B	0.032	1e-08	Group8	8.33333	12
Cell cycle	0.032	0.00033	Group3	8.87097	11
Regulation of actin cytoskeleton	0.034	1.1e-07	Group7	7.07547	15
Osteoclast differentiation	0.042	4.3e-05	Group5	8.59375	11
Influenza A	0.047	1e-08	Group8	7.51445	13
