# Supplementary material for: Restricting Colorectal Cancer Cell Metabolism with Metformin: An Integrated Transcriptomics Study
Source: Cancers (Basel). 2024 May 29;16(11):2055. doi: 10.3390/cancers16112055 (PMC11171104; doi:10.3390/cancers16112055)
Supplement: Supplementary file 1 [file cancers-16-02055-s001.zip › Supplementary Table S6.xlsx]

## Sheet: Sheet1
miRNA-target gene pairs identified within PI3K-Akt and MAPK pathway.
miRNA	Gene	Prediction Algorithms/ Validated gene collections	Pathway
hsa-miR-149-5p	EFNA4	miRmap, TargetScan	PI3K-Akt
hsa-miR-345-5p	CDKN1A	miRTarbase, TargetScan	PI3K-Akt
hsa-miR-590-3p	THBS1	DIANA-microT-CD, miRanda	PI3K-Akt
hsa-miR-2110	PIK3R3	miRmap, TargetScan	PI3K-Akt
hsa-miR-132-3p	PIK3R3	miRwalk, miRTarbase	PI3K-Akt
hsa-miR-132-3p	MYB	DIANA-microTCD, miRanda	PI3K-Akt
hsa-miR-92a-1-5p	MECOM	miRanda, microTCD, TargetScan	MAPK
hsa-miR-374a-5p	GADD45A	miRanda, miRDB, miRTarBase	MAPK
hsa-miR-222-3p	STMN1	microTCD, miRanda, TargetScan	MAPK
hsa-miR-589-3p	STMN1	miRanda, TargetScan	MAPK
TargetScan predicted binding sites for selected miRNAs in the 3'-UTR of putative taregt genes.
Position	Predicted consequential pairing of target region (top) and miRNA (bottom)	Site type	Context ** Score
Position 1041-1048 of PIK3R3 3’-UTR		8mer	-0.11
hsa-miR-2110
Position 1041-1048 of PIK3R3 3’-UTR		8mer	-0.16
hsa-miR-2110
Position 1041-1048 of PIK3R3 3’-UTR		8mer	-0.17
hsa-miR-2110
Position 219-225 of STMN1 3’-UTR		7mer-m8*	-0.38
hsa-miR-222-3p
Position 703-709 of STMN1 3’-UTR		8mer-m8*	-0.32
hsa-miR-589-3p
