# Supplementary material for: Restricting Colorectal Cancer Cell Metabolism with Metformin: An Integrated Transcriptomics Study
Source: Cancers (Basel). 2024 May 29;16(11):2055. doi: 10.3390/cancers16112055 (PMC11171104; doi:10.3390/cancers16112055)
Supplement: Supplementary file 1 [file cancers-16-02055-s001.zip › Supplementary Table S7.xlsx]

## Sheet: Sheet1
miRNA oligonucleotide duplexes	Sequences	Supplier
hsa-miR-132-3p antisense	5’ ACCAUGGCUGUAGACUGUUAUU 3’	GenePram, Shanghai, China
hsa-miR-132-3p sense	5’ UAACAGUCUACAGCCAUGGUCG 3’	GenePram, Shanghai, China
hsa-miR-2110 antisense	5’ CUCAGCGGCCGUUUCCCCAAUU 3’	GenePram, Shanghai, China
hsa-miR-2110 sense	5’ UUGGGGAAACGGCCGCUGAGUG 3’	GenePram, Shanghai, China
hsa-miR-222-3p antisense	5’ CCAGUAGCCAGAUGUAGCUUU 3’	GenePram, Shanghai, China
hsa-miR-222-3p sense	5’ AGCUACAUCUGGCUACUGGGU 3’	GenePram, Shanghai, China
hsa-miR-589-3p antisense	5' UGGGAACCGGCAUUUGUUCUGAUU 3'	GenePram, Shanghai, China
hsa-miR-589-3p sense	5' UCAGAACAAAUGCCGGUUCCCAGA 3'	GenePram, Shanghai, China
NC mimic antisense	5’ ACGUGACACGUUCGGAGAATT 3’	GenePram, Shanghai, China
NC mimic sense	5’ UUCUCCGAACGUGUCACGUTT 3’	GenePram, Shanghai, China
miScript target protectors:	Seed sequence (and location on 3’UTR)	Supplier
PIK3R3	Site 1: TTCCCCAA (nucleotides 1041-1048)	Qiagen, Valencia, CA, USA
	Site 2: TTCCCCAA (nucleotides 1937-1944)	Qiagen, Valencia, CA, USA
	Site 3: TTCCCCAA (nucleotides 3467-3474)	Qiagen, Valencia, CA, USA
STMN1	Site 1: ATGTAGC (nucleotides 219-225)	Qiagen, Valencia, CA, USA
	Site 2: TGTTCTG (nucleotides 703-709)	Qiagen, Valencia, CA, USA
negative control miScript target protector	# MTP0000002	Qiagen, Valencia, CA, USA
Silencing siRNAs	Sequence	Supplier
PIK3R3_8 FlexiTube siRNA	5’ CAGGGCTGTAGTATTCAGTAA 3'	Qiagen, Valencia, CA, USA
Negative control siRNA	# SI03650325	Qiagen, Valencia, CA, USA
STMN1 siRNA	5’ GUGCGGAAGAACAAAGAAUTT 3’	GenePharma, Shanghai, China
	5’ AUUCUUUGUUCUUCCGCACTT 3’
NC siRNA	5’ UUCUCCGAACGUGUCACGUTT 3’	GenePharma, Shanghai, China
	5’ ACGUGACACGUUCGGAGAATT 3’
Gene specific primers	Sequences	Supplier
ACTNB Forward	5’ TTGCCGACAGGATGCAGAAG 3’	Sigma–Aldrich, St Louis, MO, USA
ACTNB Reverse	5’ GCCGATCCACACGGAGTACT 3’	Sigma–Aldrich, St Louis, MO, USA
CDKN1A Forward	5’ AGACACTGGCCCCTCAAATC 3’	Integrated DNA Technologies, Iowa, USA
CDKN1A Reverse	5’ GTCTGACTCCTTGTTCCGCT 3’	Integrated DNA Technologies, Iowa, USA
EFNA4 Forward	5’ ATTCAGCGCTTCACACCCTT 3’	Integrated DNA Technologies, Iowa, USA
EFNA4 Reverse	5’ ATGGGCTGACTCAGACTTCC 3’	Integrated DNA Technologies, Iowa, USA
GADD45A Forward	5’ CAAGGGGCTGAGTGAGTTCAA 3’	Integrated DNA Technologies, Iowa, USA
GADD45A Reverse	5’ TCCTTCCTGCATGGTTCTTTGTA 3’	Integrated DNA Technologies, Iowa, USA
MECOM forward	5’ AGCAACGTCGAATCAAGACC 3’	Integrated DNA Technologies, Iowa, USA
MECOM Reverse	5’ AGCTTCAAGTGGGTCAGTTAGTT 3’	Integrated DNA Technologies, Iowa, USA
MYB Forward	5’ GTCGGAAGGTCGAACAGGAA 3’	Integrated DNA Technologies, Iowa, USA
MYB Reverse	5’ CAGGGAGTTGAGCTGTAGGC 3’	Integrated DNA Technologies, Iowa, USA
PIK3R3 Forward	5’ CTTGCTGCTCTGTGGCCGAT 3’	Integrated DNA Technologies, Iowa, USA
PIK3R3 Reverse	5’ TGGAGCACTAGCTCCTCAGA 3’	Integrated DNA Technologies, Iowa, USA
STMN1 Forward	5’ TTGTTTGGATGCCTCAGCCC 3’	Integrated DNA Technologies, Iowa, USA
STMN1 Reverse	5’ TGCCCCACCTGTAACGTAGA 3’	Integrated DNA Technologies, Iowa, USA
THBS1 Forwards	5’ CATGATCGCCGAGTGCAAGA 3’	Integrated DNA Technologies, Iowa, USA
THBS1 Reverse	5’ ACACCAGGAAGTTGGCGTTG 3’	Integrated DNA Technologies, Iowa, USA
Taqman assays:	Assay ID	Supplier
hsa-miR-132-3p	457	Applied Biosystems, Foster City, CA, USA
hsa-miR-149-5p	2255	Applied Biosystems, Foster City, CA, USA
hsa-miR-2110	121216_mat	Applied Biosystems, Foster City, CA, USA
hsa-miR-222-3p	2276	Applied Biosystems, Foster City, CA, USA
hsa-miR-345-5p	2186	Applied Biosystems, Foster City, CA, USA
hsa-miR-374a-5p	2125	Applied Biosystems, Foster City, CA, USA
hsa-miR-589-3p	1543	Applied Biosystems, Foster City, CA, USA
hsa-miR-590-3p	2677	Applied Biosystems, Foster City, CA, USA
hsa-miR-92a-1-5p	2137	Applied Biosystems, Foster City, CA, USA
hsa-miR-16	391	Applied Biosystems, Foster City, CA, USA
